# Supplementary material for: Genotypes of informative loci from 1000 Genomes data allude evolution and mixing of human populations
Source: Sci Rep. 2021 Sep 7;11:17741. doi: 10.1038/s41598-021-97129-2 (PMC8423758; doi:10.1038/s41598-021-97129-2)
Supplement: Supplementary file 1 — Supplementary Information. [file 41598_2021_97129_MOESM1_ESM.zip]

Archive with 7 entries (7 files):
- Yeang_1000G_Scientific_Reports_supplement1_revision2.pdf
- Yeang_1000G_Scientific_Reports_supplement2_revision2.pdf
- TabS1_revision.xlsx
- TabS2_revision.xls
- TabS3_revision.xlsx
- TabS4_revision.xlsx
- TabS5_revision.xlsx
